# Supplementary material for: Experimental evolution, genetic analysis and genome re-sequencing reveal the mutation conferring artemisinin resistance in an isogenic lineage of malaria parasites
Source: BMC Genomics. 2010 Sep 16;11:499. doi: 10.1186/1471-2164-11-499 (PMC2996995; doi:10.1186/1471-2164-11-499)
Supplement: Additional file 1 — Inventory of pyrosequencing assays. The approximate genome position (column M) of pyrosequencing assays (columns B-G) are based upon mapping to a previous assembly and annotation of AS-WTSI, using estimated lengths for telomeres, gaps between contigs etc. The locus designation pcxxpfyy-zzzz indicates that the marker maps approximately to P. chabaudi chromosome xx and homologous to a locus in P. falciparum zzzz kb along chromosome yy [file 1471-2164-11-499-S1.XLS]

## Sheet: Table S1
	Additional File 1
	Pyrosequencing assays
	This table specifies the approximate genome position (column M) of pyrosequencing assays (columns B-G) based upon mapping to contig sequences (AS-WTSI, previous annotation) and estimated lengths of telomeres, gaps between contigs etc)
	The locus designation pcxxpfyy-zzzz means that the marker maps approximately to P. chabaudi chromosome xx and is homologous to a locus in P. falciparum zzzz kb along chromosome yy
	Locus designation (approximate position)							P. chabaudi gene and location
								contig id	length of contig	direction of contig	position on contig	cumulative kb
	CHROMOSOME 1							telomere	63500			64
	pc	01	pf	06	-	0142		003468	391037	r	322950	131.587
	pc	01	pf	06	-	0317		003468	391037	r	171850	282.687
	pc	01	pf	06	-	0472		003468	391036	r	44450	410.086
								gap	5077	f	0	454.536
	pc	01	pf	06	-	0510		003458	27228	r	3250	483.591
								gap	0	f	0	486.841
	pc	01	pf	06	-	0525		003459	162507	r	150150	499.198
						0526		003459	162507	r	149150	500.198
	pc	01	pf	06	-	0600		003459	162507	r	129050	520.298
	pc	01	pf	06	-	0580		003459	162507	r	103050	546.298
								telomere	97000			746.348
												746.348
	CHROMOSOME 2							telomere	129000			875.348
	pc	02	pf	01	-	0406		001352	497959	f	41450	916.798
						0405		001352	497959	f	42450	917.798
	pc	02	pf	01	-	0399		001352	497959	f	46900	922.248
	pc	02	pf	01	-	0323		001352	497959	f	107300	982.648
						0322		001352	497959	f	108300	983.648
	pc	02	pf	01	-	0265a		001352	497959	f	159650	1035
	pc	02	pf	01	-	0265b		001352	497959	f	159650	1035
	pc	02	pf	01	-	0197		001352	497959	f	216200	1091.55
	pc	02	pf	01	-	0158		001352	497959	f	246450	1121.8
	pc	02	pf	01	-	0150		001352	497959	f	257300	1132.65
						0149		001352	497959	f	258300	1133.65
	pc	02	pf	01	-	0129		001352	497959	f	275750	1151.1
	pc	02	pf	07	-	1006		001352	497959	f	280150	1155.5
	pc	02	pf	07	-	1034b		001352	497959	f	303000	1178.35
	pc	02	pf	07	-	1151		001352	497959	f	408250	1283.6
	pc	02	pf	07	-	1210		001352	497959	f	455950	1331.3
								telomere	127000			1500.31
												1500.31
	CHROMOSOME 3							telomere	52600			1552.91
	pc	03	pf	02	-	0139		000215	112260	r	57200	1607.97
								gap	815	f	0	1665.17
	pc	03	pf	02	-	0278		000027	184857	r	134000	1716.84
								gap	5505	f	0	1850.84
	pc	03	pf	02	-	0452		001088	274374	r	271400	1859.32
	pc	03	pf	02	-	0594		001088	274374	r	158950	1971.77
	pc	03	pf	02	-	0605		001088	274374	r	150050	1980.67
	pc	03	pf	02	-	0675		001088	274374	r	99750	2030.97
	pc	03	pf	02	-	0770		001088	274374	r	19000	2111.72
								telomere	53000			2183.72
												2183.72
	CHROMOSOME 4							telomere	119000			2302.72
	pc	04	pf	03	-	0111		003352	470537	f	70750	2373.47
	pc	04	pf	03	-	0231		003352	470537	f	160700	2463.42
	pc	04	pf	03	-	0295		003352	470537	f	215250	2517.97
	pc	04	pf	03	-	0419		003352	470537	f	325950	2628.67
	pc	04	pf	03	-	0560		003352	470537	f	442300	2745.02
								gap	1801	f	0	2773.26
	pc	04	pf	03	-	0665		003462	328893	f	66850	2841.91
	pc	04	pf	09	-	0230		003462	328893	f	164400	2939.46
	pc	04	pf	09	-	0141		003462	328893	f	242350	3017.41
	pc	04	pf	09	-	0133		003462	328893	f	253050	3028.11
								telomere	62000			3165.95
												3165.95
	CHROMOSOME 5							telomere	0			3165.95
	pc	05	pf	10	-	0697		003493	145362	r	71500	3239.81
								gap	6743	f	0	3311.31
	pc	05	pf	10	-	0868		001125	126636	r	50450	3394.24
								gap	6185	f	0	3444.69
								001201	3374	r	0	3454.25
								gap	3928	f	0	3454.25
	pc	05	pf	10	-	1036		003495	377632	f	87350	3545.53
	pc	05	pf	10	-	1203		003495	377632	f	230000	3688.18
								gap	1689	f	0	3835.81
	pc	05	pf	10	-	1378		003494	22862	f	4350	3841.85
								gap	29433	f	0	3860.36
								000001	30949	r	0	3920.74
								gap	13133	f	0	3920.74
								001135	46969	r	0	3980.84
								gap	0	f	0	3980.84
	pc	05	pf	04	-	0924		003496	139024	f	5050	3985.89
	pc	05	pf	04	-	1072		003496	139024	f	5050	3985.89
								telomere	0			4119.87
												4119.87
	CHROMOSOME 6							telomere	38000			4157.87
	pc	06	pf	12	-	0102		003469	304299	f	38750	4196.62
	pc	06	pf	12	-	0259		003469	304299	f	183350	4341.22
	pc	06	pf	12	-	0390		003469	304299	f	292150	4450.02
								gap	0	f	0	4462.17
	pc	06	pf	03	-	0140		003471	322074	f	39600	4501.77
	pc	06	pf	12	-	0484		003471	322074	f	76950	4539.12
	pc	06	pf	14	-	1535		003471	322074	f	130000	4592.17
	pc	06	pf	14	-	1522		003471	322074	f	142600	4604.77
	pc	06	pf	04	-	0540		003471	322074	f	214800	4676.97
	pc	06	pf	07	-	0632		003471	322074	f	249900	4712.07
								gap	4797	f	0	4784.24
	pc	06	pf	07	-	0823		003470	270075	r	177900	4881.21
						0824		003470	270075	r	176900	4882.21
	pc	06	pf	07	-	0962		003470	270075	r	50600	5008.51
								telomere	120000			5179.11
												5179.11
	CHROMOSOME 7							telomere	0			5179.11
	pc	07	pf	11	-	1885		002765	157227	f	117400	5296.51
								gap	3103	f	0	5336.34
	pc	07	pf	11	-	1704		003060	243629	r	120550	5462.52
	pc	07	pf	11	-	1665		003060	243629	r	84700	5498.37
	pc	07	pf	11	-	1558		003060	243629	r	11950	5571.12
								gap	7475	f	0	5583.07
	pc	07	pf	11	-	1498		003031	290625	r	246550	5634.62
	pc	07	pf	11	-	1467		003031	290625	r	209500	5671.67
	pc	07	pf	11	-	1384		003031	290625	r	133500	5747.67
	pc	07	pf	08	-	0286		003031	290625	r	100400	5780.77
								gap	647	f	0	5881.17
								000128	29749	f	0	5881.82
								gap	3759	f	0	5911.57
	pc	07	pf	08	-	0431		001091	188845	r	186350	5917.82
	pc	07	pf	08	-	0580		001091	188845	r	56800	6047.37
								gap	9218	f	0	6104.17
	pc	07	pf	04	-	0675		003489	148390	r	127900	6133.88
	pc	07	pf	04	-	0754		003489	148390	r	63350	6198.43
	pc	07	pf	04	-	0820		003489	148390	r	10150	6251.63
								gap	1829	f	0	6261.78
								003490	43798	f	0	6263.61
								telomere	135000			6442.41
												6442.41
	CHROMOSOME 8							telomere	35000			6477.41
								003467	15282	r		6492.69
								gap	36	f	0	6492.69
	pc	02	pf	07	-	0109		003450	1143674	f	21250	6513.98
	pc	08	pf	07	-	0175		003450	1143674	f	75100	6567.82
	pc	08	pf	07	-	0272		003450	1143674	f	223100	6715.82
	pc	08	pf	03	-	0719		003450	1143674	f	328800	6821.52
	pc	08	pf	09	-	0601		003450	1143674	f	581250	7073.98
	pc	08	pf	09	-	0777		003450	1143674	f	738550	7231.27
	pc	08	pf	09	-	0795		003450	1143674	f	754800	7247.52
	pc	08	pf	09	-	0903		003450	1143674	f	847000	7339.73
	pc	08	pf	09	-	0944		003450	1143674	f	884050	7376.77
	pc	08	pf	09	-	1203		003450	1143674	f	1111000	7603.73
								gap	1180	f	0	7636.4
	pc	08	pf	09	-	1370		003296	175761	f	108350	7745.93
						1371		003296	175761	f	109350	7746.93
								telomere	26000			7839.34
												7839.34
	CHROMOSOME 9							telomere	106000			7945.34
	pc	09	pf	11	-	0234		003120	174889	f	107150	8052.49
								gap	13431	f	0	8120.23
	pc	09	pf	11	-	0377		003123	441997	f	54900	8188.56
	pc	09	pf	11	-	0533		003123	441997	f	199450	8333.11
	pc	09	pf	11	-	0651		003123	441997	f	296300	8429.96
	pc	09	pf	11	-	0674		003123	441997	f	315150	8448.81
	pc	09	pf	11	-	0820		003123	441997	f	435350	8569.01
								gap	6704	f	0	8575.66
								001762	14386	f		8582.36
								gap	0	f	0	8596.75
								001771	7515	f		8596.75
								gap	0	f	0	8604.26
	pc	09	pf	11	-	1100		003119	706633	f	210200	8814.46
	pc	09	pf	11	-	1288		003119	706633	f	410950	9015.21
	pc	09	pf	08	-	0126		003119	706633	f	594450	9198.71
						0127		003119	706633	f	595450	9199.71
								telomere	108000			9418.9
												9418.9
	CHROMOSOME 10							telomere	97000			9515.9
	pc	10	pf	04	-	0290		003484	475702	r	311550	9680.05
	pc	10	pf	04	-	0370		003484	475702	r	267650	9723.95
						0371		003484	475702	r	266650	9724.95
								gap	0	f	0	9991.6
	pc	10	pf	14	-	1305		003483	197470	r	177600	10011.5
	pc	10	pf	14	-	1162		003483	197470	r	66400	10122.7
						1163		003483	197470	r	65400	10123.7
								gap	8163	f	0	10189.1
								001075	4841	r	0	10202.1
								gap	0	f	0	10202.1
	pc	10	pf	14	-	1029		003106	909222	r	876800	10234.5
						1030		003106	909222	r	875800	10235.5
	pc	10	pf	14	-	0920		003106	909222	r	795050	10316.2
	pc	10	pf	14	-	0562		003106	909222	r	492600	10618.7
	pc	10	pf	14	-	0464		003106	909222	r	407850	10703.4
	pc	10	pf	14	-	0389		003106	909222	r	315750	10795.5
						0390		003106	909222	r	314750	10796.5
	pc	10	pf	14	-	0240		003106	909222	r	221150	10890.1
	pc	10	pf	14	-	0102		003106	909222	r	100450	11010.8
								telomere	151000			11262.3
												11262.3
	CHROMOSOME 11							telomere	92000			11354.3
	pc	11	pf	05	-	0115		003221	336300	r	266800	11423.8
						0116		003221	336300	r	265800	11424.8
	pc	11	pf	05	-	0177		003221	336300	r	209000	11481.6
	pc	11	pf	05	-	0425		003221	336300	r	5050	11685.5
								gap	0	f	0	11690.6
								002637	17538	f	0	11690.6
								gap	6931	f	0	11708.1
								002640	19000	f	0	11715.1
								gap	8054	f	0	11734.1
	pc	11	pf	05	-	0585		002750	755322	r	664500	11832.9
	pc	11	pf	06	-	0782		002750	755322	r	561350	11936.1
	pc	11	pf	06	-	0902		002750	755322	r	454900	12042.5
	pc	11	pf	06	-	1001		002750	755322	r	361750	12135.7
	pc	11	pf	06	-	1044		002750	755322	r	326750	12170.7
	pc	11	pf	06	-	1102		002750	755322	r	273000	12224.4
	pc	11	pf	06	-	1154		002750	755322	r	230100	12267.3
	pcPFF1430c propseq							002750	755322	r	140000	12357.4
	pc	11	pf	06	-	1305		002750	755322	r	93600	12403.8
	pc	11	pf	06	-	1338		002750	755322	r	72550	12424.9
	pc	11	pf	13	-	2057		002750	755322	r	59400	12438
						2058		002750	755322	r	58400	12439
								gap	1721	f	0	12497.4
	pc	11	pf	05	-	0265		003222	495055	r	457900	12536.3
	pc	11	pf	13	-	2207		003222	495055	r	418700	12573.8
	pc	11	pf	13	-	2342		003222	495055	r	302750	12691.5
	pc	11	pf	13	-	2508		003222	495055	r	147000	12847.2
	pc	11	pf	13	-	2620		003222	495055	r	53050	12941.2
								telomere	125000			13119.2
												13119.2
	CHROMOSOME 12							telomere	73000			13192.2
	pc	12	pf	10	-	0141		003481	76825	f	74250	13266.5
								gap	0	f	0	13269
	pc	12	pf	10	-	0317		003478	361275	r	213850	13416.5
	pc	12	pf	10	-	0435		003478	361275	r	95400	13534.9
								gap	261	f	0	13630.3
	pc	12	pf	10	-	0574		003472	43820	f	29550	13660.1
	pc	12	pf	10		0576		003472	43820	f	32050	13662.6
								gap	6335	f	0	13674.4
	pc	12	pf	03	-	0876		003474	434364	f	161150	13841.9
	pc	12	pf	03	-	0868		003474	434364	f	168650	13849.4
	pc	12	pf	07	-	0370		003474	434364	f	303400	13984.1
	pc	12	pf	08	-	1006		003474	434364	f	409000	14089.7
								gap	0	f	0	14115.1
	pc	12	pf	08	-	1156		003479	280449	f	107750	14222.8
	pc	12	pf	06	-	0623		003479	280449	f	188700	14303.8
	pc	12	pf	05	-	0696		003479	280449	f	253150	14368.2
								gap	5689	f	0	14395.5
	pc	12	pf	05	-	0836		003476	170315	f	90750	14492
								003476	170315	f	107000	14508
	pc	12	pf	05	-	0885		003476	170315	f	136550	14537.8
								gap	2125	f	0	14571.5
								003473	54094	f	0	14573.7
								gap	515	f	0	14627.8
	pc	12	pf	05	-	0991		003477	142541	f	6350	14634.6
	pc	12	pf	05	-	1057		003477	142541	f	65800	14694.1
	pc	12	pf	05	-	1136		003477	142541	f	116250	14744.5
								gap	3337	f	0	14770.8
	pc	12	pf	05	-	1178		003376	41426	f	7800	14782
								gap	0	f	0	14815.6
	pc	12	pf	05	-	1260		003480	65905	f	42300	14857.9
	pc	12	pf	05	-	1286		003480	65905	f	58650	14874.2
								gap	10414	f	0	14881.5
								001257	25261	r	0	14917.2
								telomere	130000			15047.2
												15047.2
	CHROMOSOME 13							telomere	0			15047.2
	pc	13	pf	14	-	1658		003358	1016632	r	671850	15391.9
	pc	13	pf	14	-	1975		003358	1016632	r	386000	15677.8
	pc	13	pf	14	-	2118		003358	1016632	r	280900	15782.9
	pc	13	pf	14	-	2213		003358	1016632	r	180900	15882.9
	pc	13	pf	14	-	2445		003358	1016632	r	26850	16036.9
						2446		003358	1016632	r	25850	16037.9
						2447		003358	1016632	r	24850	16038.9
								gap	1213	f	0	16063.8
	pc	13	pf	14		2552		003366	775600	f	105000	16170
	pc	13	pf	14	-	2708		003366	775600	f	306300	16371.3
	pc	13	pf	14	-	2860		003366	775600	f	421100	16486.1
	pc	13	pf	14	-	2986		003366	775600	f	536500	16601.5
	pc	13	pf	13	-	0906		003366	775600	f	554250	16619.3
	pc	13	pf	13	-	1050		003366	775600	f	665950	16731
								gap	862	f	0	16840.6
	pc	13	pf	13	-	1191		002844	842121	f	12300	16853.8
	pc	13	pf	13	-	1356		002844	842121	f	165650	17007.1
	pc	13	pf	13	-	1507		002844	842121	f	265600	17107.1
	pc	13	pf	13	-	1652		002844	842121	f	394600	17236.1
	pc	13	pf	13	-	1800		002844	842121	f	573150	17414.6
	pc	13	pf	13	-	1956		002844	842121	f	710800	17552.3
								telomere	0			17683.6
												17683.6
	CHROMOSOME 14							telomere	7000			17690.6
	pc	14	pf	13	-	0185		000047	270620	r	134000	17827.2
	pc	14	pf	13	-	0307		000047	270620	r	19300	17941.9
						0308		000047	270620	r	18300	17942.9
								gap	8758	f	0	17961.2
								001116	45472	r		18015.4
								gap	2262	f	0	18015.4
	pc	14	pf	13	-	0448		003038	1034041	r	969400	18082.3
	pc	14	pf	13	-	0601		003038	1034041	r	860450	18191.3
						0602		003038	1034041	r	859450	18192.3
	pc	14	pf	13	-	0609		003038	1034041	r	856650	18195.1
	pc	14	pf	13	-	0737		003038	1034041	r	739750	18312
						0736		003038	1034041	r	738750	18313
	pc	14	pf	07	-	0524		003038	1034041	r	598250	18453.5
	pc	14	pf	07	-	0595		003038	1034041	r	541400	18510.3
	pc	14	pf	08	-	0650		003038	1034041	r	508000	18543.7
	pc	14	pf	08	-	0819		003038	1034041	r	354650	18697.1
	pc	14	pf	12	-	0627		003038	1034041	r	228150	18823.6
	pc	14	pf	12	-	0745		003038	1034041	r	112750	18939
								gap	0	f	0	19051.7
	pc	14	pf	12	-	0934		001070	74721	r	42550	19083.9
								gap	2087	f	0	19126.5
	pc	14	pf	12	-	1086		001133	117327	r	35200	19210.7
								gap	0	f	0	19245.9
								001103	20805	f	0	19245.9
								gap	0	f	0	19266.7
	pc	14	pf	12	-	1160		003049	152347	f	22800	19289.5
	pc	14	pf	12	-	1242		003049	152347	f	92500	19359.2
								gap	4558	f	0	19419
	pc	14	pf	12	-	1538		003050	735124	f	200050	19623.6
	pc	14	pf	12	-	1682		003050	735124	f	318850	19742.4
	pc	14	pf	12	-	1830		003050	735124	f	394900	19818.5
	pc	14	pf	12	-	2125		003050	735124	f	647650	20071.2
								telomere	84000			20242.7
