# Supplementary material for: Experimental evolution, genetic analysis and genome re-sequencing reveal the mutation conferring artemisinin resistance in an isogenic lineage of malaria parasites
Source: BMC Genomics. 2010 Sep 16;11:499. doi: 10.1186/1471-2164-11-499 (PMC2996995; doi:10.1186/1471-2164-11-499)
Supplement: Additional file 5 — Simulations - the inferred significance of observed deepest selection valleys. These data are derived from the simulation approach. See Additional File 2 for full details. 1 z-score observed in the experiments; 2 p-value corresponding to the minimum z-score obtained experimentally; 3 simulations for ART reproduce the experiment that led to the genome-wide scan in Figure 3A. [file 1471-2164-11-499-S5.XLS]

## Sheet: Table S2
	Additional File 5
	The inferred significance of observed deepest selection valleys
	Scan	# resistance loci	z-score at p-value				Obs. min. z-score1	Inferred p-value2
			0.005	0.01	0.05	0.1
	ART3	20	-2.182	-2.108	-1.868	-1.74	-2.162	0.007
		10	-2.39121	-2.28824	-1.94803	-1.75134		0.026
	See Additional File 2 for full details.
	1 z-score observed in the experiments;
	2 p-value corresponding to the minimum z-score obtained experimentally;
	3 simulations for ART reproduce the experiment that led to the genome-wide scan in Figure 3A.
