# Supplementary material for: Experimental evolution, genetic analysis and genome re-sequencing reveal the mutation conferring artemisinin resistance in an isogenic lineage of malaria parasites
Source: BMC Genomics. 2010 Sep 16;11:499. doi: 10.1186/1471-2164-11-499 (PMC2996995; doi:10.1186/1471-2164-11-499)
Supplement: Additional file 8 — Point Mutations (shared by AS-30CQ and AS-15MF wrt AS-sens). This table specifies details of point mutations predicted to be common to AS-30CQ and AS-15MF. [file 1471-2164-11-499-S8.XLS]

## Sheet: Table S3
		Additional File 8
		Shared Point Mutations (AS-30CQ and AS-15MF wrt AS-sens)
																		YES		confirmed mutation
		Mean genome-wide coverage of mutant										77
		Mean genome-wide coverage of wt										39								synonymous
																				non-synonymous
				AS-WTSI			AS-SENS							AS-30CQ
	Chr'some	Type	Analysis	Position	Base		Base	Read depth		Relative coverage		Comparative coverage		Relative coverage	Base	Read Depth	SSAHA Quality	Confirmation of mutation by dideoxy sequencing		Gene ID				Annotation
	2	SNP	SSAHA/MAQ	216954	C		C	42		1.07692		0.868275		0.935065	A	72	99	YES		PCHAS_020720	V2728F		ubp1	de-ubiquitinating enzyme
	7	SNP	SSAHA/MAQ	994546	G		G	66		1.69231		0.667651		1.12987	A	87	99	YES		PCHAS_072830	S106N		dhfr	dihydrofolate reductase
	11	SNP	SSAHA/MAQ	996332	G		G	59		1.51282		0.952895		1.44156	T	111	99	YES			non-synonymous mutation
	14	SNP	SSAHA/MAQ	936945	T		T	14		0.358974		0.940631		0.337662	G	26	92	YES			intergenic
