# Supplementary material for: Experimental evolution, genetic analysis and genome re-sequencing reveal the mutation conferring artemisinin resistance in an isogenic lineage of malaria parasites
Source: BMC Genomics. 2010 Sep 16;11:499. doi: 10.1186/1471-2164-11-499 (PMC2996995; doi:10.1186/1471-2164-11-499)
Supplement: Additional file 9 — Indels and CNVs (shared by AS-30CQ and AS-15MF wrt AS-sens). This table specifies details of indels and CNVs predicted to be common to AS-30CQ and AS-15MF. [file 1471-2164-11-499-S9.XLS]

## Sheet: Table S4
	Additional File 9
	AS-30CQ and AS-15MF – shared indels/CNVs
								AS-sens					AS-30CQ
	Chr'some	Type	Analysis	Start (indels only)	End	Index of indel size		Read depth	Relative coverage		Compara -tive coverage		Relative coverage	Read Depth	Indel quality	Confirmation of mutation by dideoxy sequencing
	Small Indels (≤ 3bp)
		Negative
	11	Deletion	SSAHA	760507	760507	1									24/24	negated
		Low quality
	7	Insertion	SSAHA	910274	910274	1									2/2	nd
	bin	Deletion	SSAHA	262255	262255	1									9/9	nd
	Large indels (> 3bp) and CNVs
		Positive
	5	indel	SSAHA/MAQ	683724	684989	1266		22	0.564103		0		0	0		nd
	7	indel	SSAHA/MAQ	876909	876914	6		62	1.58974		0.0245078		0.038961	3		34bp deletion confirmed
		Low quality
	1	indel	SSAHA	11	145	135		39	1		0.155844		0.155844	12		nd
	bin	indel	SSAHA	232	307	76		58	1.48718		0.244514		0.363636	28		nd
	bin	indel	SSAHA	116319	117071	753		65	1.66667		0.225974		0.376623	29		nd
