# Supplementary material for: Experimental evolution, genetic analysis and genome re-sequencing reveal the mutation conferring artemisinin resistance in an isogenic lineage of malaria parasites
Source: BMC Genomics. 2010 Sep 16;11:499. doi: 10.1186/1471-2164-11-499 (PMC2996995; doi:10.1186/1471-2164-11-499)
Supplement: Additional file 10 — Artemisinin, pyrimethamine responses and ubp1, dhfr mutations in clones of the AS lineage of P. chabaudi. This table summarises the pyrimethamine and artemisinin responses of various clones of the lineage and their genotype, with respect to dhfr and ubp1. [file 1471-2164-11-499-S10.xls]

## Sheet: Table S5
	Additional File 10
	Artemisinin, pyrimethamine responses and ubp1, dhfr mutations in clones of the AS lineage of P. chabaudi
	Clone/Strain1		PYR response2	dhfr3			ART response2	ubp13
				106 4				2697 4	2728 4
				PCHAS_0728305				PCHAS_0207205
	AJ		Sensitive	S			Sensitive	V	V
	AS-sens		Sensitive	S			Sensitive	V	V
	AS-PYR		Resistant	N			Sensitive	V	V
	AS-3CQ		Resistant	N			Sensitive	V	V
	AS-15CQ		not clonal; phenotype and genotype - mixed, variable or indeterminate 6
	AS-30CQ		Resistant	N			Resistant	V	F
	AS-ART		Resistant	N			Resistant	V	F
	AS-ATN		Resistant	N			Resistant	F	V
	AS-15MF		Resistant	N			Resistant	V	F
	All nucleotide sequence determination is confirmed by Sanger di-deoxysequencing. 1 See Figure 1 for lineage of clones. 2 Sensitivity to drug (PYR, pyrimethamine; ART, artemisinin); sensitive or resistant. 3 Gene name abbreviation; ubp1, de-ubiquitinating enzyme, dhfr, dihydrofolate reductase . 4 Amino-acid residue position in predicted proteins. 5 P. chabaudi gene identification according to new …
