# Supplementary material for: Experimental evolution, genetic analysis and genome re-sequencing reveal the mutation conferring artemisinin resistance in an isogenic lineage of malaria parasites
Source: BMC Genomics. 2010 Sep 16;11:499. doi: 10.1186/1471-2164-11-499 (PMC2996995; doi:10.1186/1471-2164-11-499)
Supplement: Additional file 12 — Validation of simulation - comparing simulation data and experimental data. This file summarises data which validates the simulation approach to statistical analysis. [file 1471-2164-11-499-S12.xls]

## Sheet: Table S8
	Additional File 12
	Validation of simulation – comparing simulation data and experimental data
	Dataset	LGS Scan	Untreated	Treated
	Simulated	ART simulated	0.85 (0.18)	0.56 (0.43)
	Experimental	ART observed	0.88 (0.07)	0.61 (0.28)
	Means and standard deviations (in brackets) of the allele frequencies of simulated and experimentally observed data.
